# Supplementary material for: Do you have enough space? Habitat selection of insectivorous cave-dwelling bats in fragmented landscapes of Eastern Amazon
Source: PLoS One. 2025 Jan 9;20(1):e0296137. doi: 10.1371/journal.pone.0296137 (PMC11717260; doi:10.1371/journal.pone.0296137)
Supplement: S1 File — Includes Table1-Exploratory analyses of movement data, Table2-Model selection for Linear Mixed-effects Models (LMMs), Table3-Selected LMM estimates for Maximum commuting distance (K95%). (XLSX) [file pone.0296137.s001.xlsx]

## Sheet: Summary
	Supporting Information: S1 Tables - Results supporting analytical procedures
	Do you have enough space? Habitat selection of insectivorous cave-dwelling bats in fragmented landscapes of Eastern Amazon
	Valéria da C. Tavares1,2,3*, Mariane S. Ribeiro4,5, Xavier Prous4, Alice Araújo Notini6,
	Nathalia Y. Kaku-Oliveira6, Leandro M. D. Maciel6, Sérgio Sales6, Juliana M. Longo6,
	Flávia M. Evangelista6, Lucas Rabelo6, Iuri V. Brandi4, Santelmo Vasconcelos1, Sonia
	Talamoni5, Guilherme Oliveira1, Leonardo C. Trevelin1,3.
	1Instituto Tecnológico Vale (ITV), 66055-090, Belém, PA, Brazil.
	2Pós-Graduação em Biologia (Zoologia), PPGCB, Departamento de Sistemática e Ecologia, Universidade Federal da Paraíba (UFPB), 58059-900, João Pessoa, PB, Brazil.
	3Museu Paraense Emílio Goeldi, MPEG, Pós-graduação em Biodiversidade e Evolução, Av. Magalhães Barata, 376, 66040.170, Belém, Pará, Brazil.
	4Environmental Licensing and Speleology, Vale S.A., Nova Lima, Minas Gerais, Brazil
	5Pontifícia Universidade Católica de Minas Gerais, Programa de Pós-graduação em Biologia de Vertebrados, 30535-610, Belo Horizonte, MG, Brazil.
	6Ativo Ambiental, Belo Horizonte, Minas Gerais, Brazil.
	*Corresponding authors:val.c.tavares@gmail.com and leonardo.trevelin@itv.org
	This document includes:
	S1 Table 1. Exploratory analyses of movement data
	S1 Table 2. Model selection for Linear Mixed-effects Models (LMMs)
	S1 Table 3. Selected LMM estimates for Maximum commuting distance (K95%)

## Sheet: S1 Table 1
	S1 Table 1. Exploratory analysis of movement data evaluating the effects of sampling
	effort (Number of locations), Sex (Male/Female) and Body size (forearm in mm) for
	both the species sampled in this study, using Spearman´s correlation or Wilcoxon test.
	Species	Response variable/ Effect	Statistic	p-value
	Furipterus horren
		KF95% Range area
		Number of locations	ρ = 0.07	0.8
		Sex	W = 7	0.72
		Body size	ρ = -0.44	0.17
		KF50% Core-foraging area
		Number of locations	ρ = 0.01	0.96
		Sex	W = 6	0.58
		Body size	ρ = -0.49	0.13
		KF95% Maximum commuting distance
		Number of locations	ρ = 0.36	0.17
		Sex	W = 6	0.58
		Body size	ρ = -0.47	0.15
		KF50% Maximum commuting distance
		Number of locations	ρ = 0.002	0.99
		Sex	W = 1	0.07
		Body size	ρ = -0.49	0.13
	Lonchorrhina aurita
		KF95% Range area
		Number of locations	ρ = 0.09	0.73
		Sex	W = 18	0.88
		Body size	ρ = 0.16	0.71
		KF50% Core-foraging area
		Number of locations	ρ = -0.09	0.72
		Sex	W = 20	0.66
		Body size	ρ = 0.37	0.36
		KF95% Maximum commuting distance
		Number of locations	ρ = 0.30	0.27
		Sex	W = 24	0.29
		Body size	ρ = -0.04	0.93
		KF50% Maximum commuting distance
		Number of locations	ρ = 0.06	0.8
		Sex	W = 26	0.17
		Body size	ρ = 0.06	0.89

## Sheet:  S1 Table 2
	S1 Table 2. Model selection for Linear Mixed-Effects models (LMMs) used to explore the fixed effects
	of Landscape habitat compostion (Landscape) and sesonality (Season) on the response variables describing
	use of space by Furipterus horrens and Lonchorhina aurita: range area estimates (KF 95% Range area), core-
	foraging area estimates (KF 50% Core-foraging area) Maximum linear commuting distances (K95% Maximum
	commuting distance and KF50% Maximum commuting distance). All models included Species nested
	within Caves (Cave:Species) as Random Effects, and model selection inclued Null models.
	Model / Response variable	npa	LogLikb	AICc	ΔAICd	ωie
	KF95% Range area
	Season + (1 | Cave:Species)	4	-52.2	112.4	0	0.54
	Null + (1 | Cave:Species)	3	-53.66	113.3	0.92	0.34
	Season*Landscape + (1 | Cave:Species)	8	-50.26	116.5	4.12	0.07
	Landscape + (1 | Cave:Species)	5	-53.55	117.1	4.71	0.05
	KF50% Core-foraging area
	Season + (1 | Cave:Species)	4	-52.25	112.5	0	0.45
	Null + (1 | Cave:Species)	3	-53.3	112.6	0.11	0.43
	Landscape + (1 | Cave:Species)	5	-53.2	116.4	3.89	0.07
	Season*Landscape + (1 | Cave:Species)	8	-50.4	116.8	4.3	0.05
	KF95% Maximum commuting distance
	Season*Landscape + (1 | Cave:Species)	8	-23.58	63.2	0	0.6
	Season + (1 | Cave:Species)	4	-28.16	64.3	1.17	0.33
	Null + (1 | Cave:Species)	3	-30.89	67.8	4.62	0.06
	Landscape + (1 | Cave:Species)	5	-30.49	71	7.82	0.01
	KF50% Maximum commuting distance
	Null + (1 | Cave:Species)	3	-31.63	69.3	0	0.49
	Season + (1 | Cave:Species)	4	-30.85	69.7	0.44	0.39
	Landscape + (1 | Cave:Species)	5	-31.53	73.1	3.8	0.07
	Season*Landscape + (1 | Cave:Species)	8	-29.15	74.3	5.04	0.04
	a number of parameters; b Log-Likelihood; c Akaike Information Criterion; d difference between the AIC score of the
	model in question and the best model; e Akaike weight: relative likelihood of model in question divided by the sum of
	relative likelihoods for all models.

## Sheet: S1 Table 3
	S1 Table 3 - Selected LMM estimates for Maximum commuting distance (K95%) flown by Furipterus horrens and
	Lonchorhina aurita, modeled as function of Landscape context (Mining, Pastures and Preserved), Season (dry and wet) and
	the interaction between both. Model included Species nested within Caves (Cave:Species) as Random Effect. The table shows
	model estimates with the associated 95% CI around the estimate, the Z statistic, significance, and variance of random effect.
	Fixed Effects						Random Effects
	Variable	Estimate	2.5% CI	97.5% CI	Z	Pr(>|z|)	Variable	Variance (SD)
	Intercept	8.1	7.43	8.79	23.34	< 2e-16***	Cave:Species	0.111 (0.33)
	Landscape(Pastures)	0.12	-0.9	1.14	0.24	0.811
	Landscape(Preserved)	-1.04	-2.03	-0.05	-2.06	0.040*
	Season(Dry)	-0.9	-1.54	-0.3	-2.91	0.003**
	Season(Dry)*Landscape(Pastures)	-0.15	-1.13	0.83	-0.3	0.767
	Season(Dry)*Landscape(Preserved)	1.45	0.05	2.85	2.04	0.041*
